# Supplementary material for: N-protein presents early in blood, dried blood and saliva during asymptomatic and symptomatic SARS-CoV-2 infection
Source: Nat Commun. 2021 Mar 26;12:1931. doi: 10.1038/s41467-021-22072-9 (PMC7997897; doi:10.1038/s41467-021-22072-9)
Supplement: Supplementary file 3 — Source Data [file 41467_2021_22072_MOESM3_ESM.xlsx]

## Sheet: Figure 1A
Prepandemic Samples
Sample ID	N Protein (pg/mL)	Replace Undetectable with LoD
HMN396837	Undetectable	0.396
HMN396838	Undetectable	0.396
HMN396839	Undetectable	0.396
HMN396840	Undetectable	0.396
HMN396841	Undetectable	0.396
HMN396842	Undetectable	0.396
HMN396843	Undetectable	0.396
HMN396844	Undetectable	0.396
HMN396845	Undetectable	0.396
HMN396846	Undetectable	0.396
HMN396847	Undetectable	0.396
HMN396848	Undetectable	0.396
HMN396849	Undetectable	0.396
HMN396850	Undetectable	0.396
HMN396851	Undetectable	0.396
HMN396852	Undetectable	0.396
HMN396853	Undetectable	0.396
HMN396854	0.0490454	0.396
HMN396855	Undetectable	0.396
HMN396856	0.0867178	0.396
HMN396857	Undetectable	0.396
HMN396858	Undetectable	0.396
HMN396859	Undetectable	0.396
HMN396860	Undetectable	0.396
HMN396861	Undetectable	0.396
HMN396862	Undetectable	0.396
HMN396863	Undetectable	0.396
HMN396864	Undetectable	0.396
HMN396865	Undetectable	0.396
HMN396866	Undetectable	0.396
HMN397057	0.404179	0.404179
HMN397058	Undetectable	0.396
HMN397059	Undetectable	0.396
HMN397060	Undetectable	0.396
HMN397061	Undetectable	0.396
HMN397062	Undetectable	0.396
HMN397063	Undetectable	0.396
HMN397064	Undetectable	0.396
HMN397065	Undetectable	0.396
HMN397066	Undetectable	0.396
HMN397067	Undetectable	0.396
HMN397068	Undetectable	0.396
HMN397069	Undetectable	0.396
HMN397070	Undetectable	0.396
HMN397071	Undetectable	0.396
HMN397072	Undetectable	0.396
HMN397073	0.448203	0.448203
HMN397074	Undetectable	0.396
HMN397075	Undetectable	0.396
HMN397076	Undetectable	0.396
HMN397077	Undetectable	0.396
HMN397078	Undetectable	0.396
HMN397079	Undetectable	0.396
HMN397080	Undetectable	0.396
HMN397081	Undetectable	0.396
HMN397082	Undetectable	0.396
HMN397083	Undetectable	0.396
HMN397084	Undetectable	0.396
HMN397085	Undetectable	0.396
HMN397086	0.312589	0.396
HMN397037	0.317681	0.396
HMN397038	Undetectable	0.396
HMN397039	Undetectable	0.396
HMN397040	Undetectable	0.396
HMN397041	Undetectable	0.396
HMN397042	Undetectable	0.396
HMN397043	Undetectable	0.396
HMN397044	0.109643	0.396
HMN397045	Undetectable	0.396
HMN397046	Undetectable	0.396
HMN397047	Undetectable	0.396
HMN397048	Undetectable	0.396
HMN397049	Undetectable	0.396
HMN397050	Undetectable	0.396
HMN397051	Undetectable	0.396
HMN397052	Undetectable	0.396
HMN397053	Undetectable	0.396
HMN397054	Undetectable	0.396
HMN397055	Undetectable	0.396
HMN397056	Undetectable	0.396
HMN396867	0.168192	0.396
HMN396868	0.168192	0.396
HMN396869	Undetectable	0.396
HMN396870	Undetectable	0.396
HMN396871	Undetectable	0.396
HMN396872	Undetectable	0.396
HMN396873	Undetectable	0.396
HMN396874	Undetectable	0.396
HMN396875	Undetectable	0.396
HMN396876	Undetectable	0.396
HMN396877	Undetectable	0.396
HMN396878	Undetectable	0.396
HMN396879	Undetectable	0.396
HMN396880	Undetectable	0.396
HMN396881	Undetectable	0.396
HMN396882	Undetectable	0.396
HMN396883	Undetectable	0.396
HMN396884	Undetectable	0.396
HMN396885	Undetectable	0.396
HMN396886	Undetectable	0.396
BocaBio Samples - Covid positve - 1st timepoint only (one timepoint per donor)
													old	new
Day 1-7 (1st timepoint)				Day 8-14 (1st timepoint)				Day>14 (1st timepoint)					25
Sample ID	Day in series	NP pg/ml		Sample ID	Day in series	NP pg/ml		Sample ID	Day in series	NP pg/ml			12
D000072241	3	39.3234		D000072242	8	20.7176		D000072247	18	235.539			1
D000072239	5	285.337		D000072220	9	2.97685						1st draw	38	40
D000072234	6	806.182		D000072243	9	76.5026
D000072236	6	24.7067		D000072235	10	8200.58							30	25
D000072233	7	0.396		D000072246	10	6631.53							23	38
D000072240	7	13.7165		D000072219	11	7.07112							13	52
D000072248	7	177.357		D000072232	12	5181.62						all draws	66	155
				D000072229	13	8.33283							89
				D000072237	13	232.622
				D000072227	14	1.38349
				D000072238	14	482.099
				D000072249	14	276.531
JN cohort - Covid positive - 1st timepoint only (1 timepoint per donor)
Day 1-7 (1st timepoint)
Sample ID	Day in series	NP pg/ml
JN740 d1	1	8413
JN741 d1	1	69.3
JN742 d7	7	437
JN746 d2	2	58127
JN748 d1	1	77.5
JN749 d2	2	9.7854
JN758 d1	1	7224.85
JN759 d1	1	689.466
JN761 d1	1	12144
JN763 d5	5	24.5869
JN764 d1	1	111
JN765 d3	3	35564
JN771 d2	2	69.1454
JN774 d1	1	171.975
JN777 d1	1	168.482
JN781 d1	1	724.196
JN782 d4	4	268.115
JN783 d1	1	220.871
JN785 d1	1	84.0643
JN791 d1	1	253.591
JN cohort - Covid positive - Subsequent timepoints (multiple timepoints per donor)
Day 1-7 (subsequent timepoints)				Day 8-14 (subsequent timepoints)				Day>14 (subsequent timepoints)
Sample ID	Day in series	NP pg/ml		Sample ID	Day in series	NP pg/ml		Sample ID	Day in series	NP pg/ml
JN741 d4	4	25.45		JN740	8	329		JN740	16	61
JN741 d7	7	7.97		JN740	10	220		JN740	22	19.1
JN748 d2	2	50.5		JN741	12	1.58		JN740	23	14.6
JN748 d6	6	14		JN742	9	291		JN740	24	17.1
JN748 d7	7	11		JN742	10	254		JN740	26	1.58063
JN759 d2	2	5779.9		JN742	12	173		JN740	29	1.22115
JN761 d3	3	7924.53		JN748	8	10.2		JN741	15	0.699
JN771 d4	4	1.02433		JN748	8	10.2		JN741	18	0.396
JN774 d2	2	203.985		JN748	14	5.28		JN742	15	86.1
JN774 d3	3	704.062		JN761	8	9.65576		JN742	16	77.6
JN777 d2	2	72.1397		JN761	9	7.17646		JN742	17	66.2
JN777 d6	6	495.422		JN763	14	0.396		JN742	18	61.4
JN777 d7	7	432.064		JN764	9	56.2		JN742	23	32.9
JN781 d7	7	451.114		JN764	14	0.923		JN742	24	1.99296
JN783 d2	2	266.58		JN765	9	0.396		JN742	25	3.42468
JN783 d3	3	227.961		JN765	10	0.396		JN742	28	1.96696
JN783 d4	4	309.39		JN765	11	1.32446		JN759	16	10.5289
JN783 d7	7	803.03		JN777	8	397.967		JN759	17	7.97935
JN785 d2	2	9.09683		JN777	9	509.349		JN759	20	5.27637
JN785 d4	4	1.14625		JN777	13	209.315		JN759	22	3.34765
JN785 d5	5	0.877244		JN777	14	155.278		JN761	15	0.396
JN785 d6	6	0.663148		JN781	8	143.742		JN761	16	0.641353
JN785 d7	7	0.396		JN781	9	34.4425		JN761	19	0.412335
JN791 d2	2	13.2236		JN781	13	9.70081		JN761	21	0.396
JN791 d4	4	40.0171		JN782	9	19.483		JN764	15	0.396
				JN782	10	6.08092		JN764	16	0.396
				JN782	11	2.58652		JN764	19	0.396
				JN782	12	1.62708		JN764	20	0.396
				JN782	13	0.890648		JN774	17	52.7184
				JN782	14	0.645495		JN774	20	9.72448
				JN783	11	763.726		JN774	21	6.47906
				JN783	12	698.65		JN774	23	2.72013
				JN783	14	606.659		JN777	15	79.8741
				JN785	8	0.396		JN777	16	55.2313
				JN785	10	0.396		JN777	20	1.24566
				JN785	11	0.396		JN782	15	0.396
				JN785	13	0.396		JN782	16	0.396
				JN785	13	0.396		JN782	17	0.396
								JN783	15	346.353
								JN783	16	179.73
								JN783	17	175.129
								JN783	18	195.432
								JN783	20	223.046
								JN783	22	70.109
								JN783	23	39.3174
								JN783	24	34.7088
								JN783	25	29.1716
								JN783	28	36.7196
								JN783	29	12.8452
								JN783	30	7.38925
								JN783	36	1.95013
								JN783	37	1.50801

## Sheet: Figure 1B
	IgG normalized to maximum																	NP normalized to maximum
Day	Patient 1	Patient 2	Patient 3	Patient 4	Patient 5	Patient 6	Patient 7	Patient 8	Patient 9	Patient 10	Patient 11	Patient 12	Patient 13	Patient 14	Patient 15	Patient 16	Ave IgG	Patient 1	Patient 2	Patient 3	Patient 4	Patient 5	Patient 6	Patient 7	Patient 8	Patient 9	Patient 10	Patient 11	Patient 12	Patient 13	Patient 14	Patient 15	Patient 16	Ave NP
0	0.0405	0.0164		0.056	0.0001	0.0002	0.0113		0.0833			0.0155			0.0119	0.0089	0.024411	1	1		1	0.1193	1	1					1			1	1	0.902143
1	0.0677	0.0549		0.073	0.0001				0.1305			0.0157			0.0191	0.0121	0.046648				0.6516	1				1						0.1082	0.0521	0.562394
2	0.1363	0.1356		0.1527		0.001			0.3073								0.146583						0.6525											0.652546
3	0.2236	0.2815			0.0001				1						0.1803	0.028	0.285568		0.3672							0.0148						0.0136	0.1578	0.138374
4	0.3467											0.0119			0.3567		0.238414															0.0104		0.0104354
5				0.3794		0.0236	0.0108					0.0145			0.7283		0.231302				0.1806											0.0079		0.0942669
6		0.6313		0.413	0.0001	0.0549	0.0119					0.0275			0.7923		0.27586		0.115		0.1419								0.6229			0.0006		0.220114
7	0.5218			0.5146		0.0801	0.0121					0.0371			0.6238		0.298242	0.0391			0.1316		0.0008						0.1985			0.0025		0.0744964
8		0.7282		0.6298	0.0001	0.1358	0.0144					0.0748					0.26387				0.1316		0.0006	0.5063					0.0476					0.171517
9	0.6328	0.7505			0.0002										0.8093		0.548186	0.0262														0.0013		0.013741
10	0.4448														1		0.72241															0.0001		0.00013887
11		0.7871				0.3827	0.0433					0.5041					0.429291		0.0228															0.0227994
12	0.5634				0.0007	0.3832	0.0484					1			0.706		0.450295												0.0134			0.0001		0.00675712
13				0.9461	0.0012	0.412	0.0611										0.355102				0.0681			0.0083										0.0382222
14		0.7736			0.0021	0	0.1648								0.7665		0.341402		0.0101				0	0.0003								0.0001		0.00262731
15	0.5524			1	0.0027	1	0.2579										0.562612	0.0073				0.0018	0.0001	0.0006										0.00243837
16				0.4601	1												0.730066					0.0014												0.00138054
17		0.4504															0.450362		0.0001															0.00012987
18						0.5761	0.5547									1	0.710245						0	0.0015										0.00075618
19					0.0132		0.5395										0.276335					0.0009		0										0.000477
20		0.4578				0.6279	0.6794									0.8627	0.656964						0											4.23e-06
21	0.6031	0.4312			0.0098		0.7971										0.460303	0.0023				0.0006												0.00142474
22	0.5753	0.3988															0.487016	0.0017																0.00173541
23	0.6169	0.7138															0.665331	0.002																0.00203257
24		1															1
25	0.9349						0.5125										0.723691	0.0002																0.00018788
26							0.5476										0.547602
27		0.6064					0.4781										0.542216
28	1																1	0.0001																0.00014515
29		0.843					0.6573										0.75016
30
31
32							1										1
33							0.8224										0.82241
34
35
36

## Sheet: Figure 1C
	IgG normalized to Max				NP normalized to Max
Days	Patient 10	Patient 11	Patient 14	Ave IgG	Patient 10	Patient 11	Patient 14	Ave NP
1		0.035619		0.035619		0.330779		0.330779
2		0.039435		0.039435		0.141631		0.141631
3			0.073655	0.073655			0.275047	0.275047
4			0.038123	0.038123			0.331967	0.331967
5			0.052911	0.052911			0.283876	0.283876
6		0.036891	0.04909	0.04299		0.972658	0.385279	0.678969
7	0.0051084	0.083987		0.044548	0.244261	0.848267		0.546264
8	0.0037929	0.100828		0.052311	0.289726	0.781325		0.535526
9	0.0043245	0.105295	0.024843	0.044821	1	1	1	1
10		0.100381	0.078753	0.089567
11			0.053491	0.053491
12	0.0042973		0.037162	0.02073
13	0.0052359	0.167517	0.057411	0.076721		0.410947	0.951056	0.681001
14	0.0066298	0.212803	0.457584	0.225672		0.304856	0.870017	0.587437
15	0.0095752	0.156957	0.560409	0.242314		0.156816		0.156816
16		0.200681	0.81672	0.5087		0.108435	0.755462	0.431949
17		0.013065	0.948249	0.480657			0.431308	0.431308
18			0.85817	0.85817			0.223815	0.223815
19			0.615177	0.615177			0.218085	0.218085
20		1	0.531706	0.765853		0.002446	0.243368	0.122907
21
22			0.917986	0.917986			0.277756	0.277756
23	0.480374			0.480374	0.074877			0.074877
24			1	1			0.087306	0.087306
25			0.952785	0.952785			0.048961	0.048961
26	0.71782		0.988303	0.853061	0.013812		0.043222	0.028517
27	1		0.741289	0.870645	0.009202		0.036327	0.022765
28	0.715262			0.715262
29	0.484678				0.003863			0.003863
30							0.045726	0.045726
31							0.015996	0.015996
32							0.009202	0.009202
33
34
35
36
37
38							0.002428	0.002428
39							0.001878	0.001878
40

## Sheet: Figure 2
Figure 2A - N-protein pg/ml
Donor Code	PCR- n=85(97)	Donor Code	Day 1-7 n=13(14)	Donor Code	Day 8-14 n=2(7)	Donor Code	Day >14 n=6(13)
CTCH 13 Coll 1	1.2375	CTCH 01 Coll 1	4226.08	CTCH 01 Coll 2	4.61592	CTCH 23 Coll 2	1.2375
CTCH 14 Coll 1	1.2375	CTCH 02 Coll 1	2811.23	CTCH 03 Coll 2	7.40614	CTCH 01 Coll 3	1.2375
CTCH 15 Coll 1	1.2375	CTCH 03 Coll 1	186.144	CTCH 05 Coll 2	925.332	CTCH 03 Coll 3	1.2375
CTCH 16 Coll 1	1.2375	CTCH 04 Coll 1	3933.59	CTCH 07 Coll 2	72.1987	CTCH 05 Coll 3	1.2375
CTCH 17 Coll 1	1.2375	CTCH 05 Coll 1	677.47	CTCH 09 Coll 2	1050.94	CTCH 07 Coll 3	1.2375
CTCH 18 Coll 1	1.2375	CTCH 06 Coll 1	11235.6	CTCH 28 Coll 3	1.2375	CTCH 12 Coll 3	1.2375
CTCH 19 Coll 1	1.2375	CTCH 07 Coll 1	154.474	CTCH 34 Coll 3	1.2375	CTCH 23 Coll 3	1.2375
CTCH 20 Coll 1	1.2375	CTCH 08 Coll 1	3349.23			CTCH 29 Coll 3	1.2375
CTCH 21 Coll 1	1.2375	CTCH 09 Coll 1	3896.05			CTCH 30 Coll 3	1.2375
CTCH 13 Coll 2	1.2375	CTCH 11 Coll 1	6658.06			CTCH 31 Coll 3	1.2375
CTCH 14 Coll 2	1.2375	CTCH 12 Coll 1	6.26036			CTCH 32 Coll 3	1.2375
CTCH 15 Coll 2	1.2375	CTCH 12 Coll 2	308.187			CTCH 35 Coll 3	1.2375
CTCH 16 Coll 2	1.2375	CTCH 24 Coll 2	44.4121			CTCH 36 Coll 3	1.2375
CTCH 17 Coll 2	1.2375	CTCH 26 Coll 2	166.62
CTCH 18 Coll 2	1.2375
CTCH 19 Coll 2	1.2375
CTCH 20 Coll 2	1.2375
CTCH 21 Coll 2	1.2375
CTCH 22 Coll 2	1.2375
CTCH 25 Coll 2	1.2375
CTCH 27 Coll 2	1.2375
CTCH 28 Coll 2	1.2375
CTCH 16 Coll 3	1.2375
CTCH 19 Coll 3	1.2375
CTCH 25 Coll 3	1.2375
CTCH 33 Coll 3	1.2375
CTCH 37 Coll 3	1.2375
CTCH 38 Coll 3	1.2375
Pharos 1006170	1.2375
Pharos 1006171	1.2375
Pharos 1006172	1.2375
Pharos 1006173	1.2375
Pharos 1006174	1.2375
Pharos 1006175	1.2375
Pharos 1006176	1.2375
Pharos 1006177	1.2375
Pharos 1006178	1.2375
Pharos 1006179	1.2375
Pharos 1006180	1.2375
Pharos 1006181	1.2375
Pharos 1006182	1.2375
Pharos 1006183	1.2375
Pharos 1006184	1.2375
Pharos 1006185	1.2375
Pharos 1006186	1.2375
Pharos 1006187	1.2375
Pharos 1006188	1.2375
Pharos 1006189	1.2375
Pharos 1006190	1.2375
Pharos 1006191	1.2375
Pharos 1006193	1.2375
Pharos 1006194	1.2375
Pharos 1006195	1.2375
Pharos 1006196	1.2375
Pharos 1006197	1.2375
Pharos 1006198	1.2375
Pharos 1006199	1.2375
Pharos 1006200	1.2375
Pharos 1006224	1.2375
Pharos 1006225	1.2375
Pharos 1006226	1.2375
Pharos 1006227	1.2375
Pharos 1006228	1.2375
Pharos 1006229	1.2375
Pharos 1006230	1.2375
Pharos 1006231	1.2375
Pharos 1006232	1.2375
Pharos 1006201	1.319
Pharos 1006202	1.2375
Pharos 1006203	1.2375
Pharos 1006204	1.2375
Pharos 1006205	1.2375
Pharos 1006223	1.2375
Pharos 1006245	1.2375
Pharos 1006206	1.2375
Pharos 0002724	1.2375
Pharos 0002726	1.2375
Pharos 0002727	1.2375
Pharos 0002729	1.2375
Pharos 0002731	1.2375
Pharos 0002733	1.2375
Pharos 0002734	1.2375
Pharos 0002740	1.2375
Pharos 0002772	1.2375
Pharos 0002774	1.2375
Pharos 0002780	1.2375
Pharos 0002781	1.2375
Pharos 0002782	1.2375
Pharos 0002783	1.2375
Pharos 0002784	1.2375
Pharos 0002785	1.2375
Pharos 0002786	1.2375
Pharos 0002787	1.2375
Pharos 0002788	1.2375
Pharos 0002789	1.2375
Pharos 0002790	1.2375
Pharos 0002792	1.486
Figure 2B - IgG ug/ml
Donor Code	PCR- n=16(28)	Donor Code	Day 1-7 n=13(14)	Donor Code	Day 8-14 n=2(7)	Donor Code	Day >14 n=6(13)
CTCH 13 Coll 1	0.05	CTCH 01 Coll 1	0.055	CTCH 01 Coll 2	13.409	CTCH 23 Coll 2	0.702
CTCH 14 Coll 1	0.05	CTCH 02 Coll 1	0.05	CTCH 03 Coll 2	0.136	CTCH 01 Coll 3	137.553
CTCH 15 Coll 1	0.05	CTCH 03 Coll 1	0.05	CTCH 05 Coll 2	0.107	CTCH 03 Coll 3	5.79231
CTCH 16 Coll 1	0.05	CTCH 04 Coll 1	0.05	CTCH 07 Coll 2	0.061	CTCH 05 Coll 3	11.5536
CTCH 17 Coll 1	0.05	CTCH 05 Coll 1	0.05	CTCH 09 Coll 2	0.137	CTCH 07 Coll 3	3.65852
CTCH 18 Coll 1	0.05	CTCH 06 Coll 1	0.05	CTCH 28 Coll 3	1.34511	CTCH 12 Coll 3	4.48425
CTCH 19 Coll 1	0.05	CTCH 07 Coll 1	0.05	CTCH 34 Coll 3	0.292106	CTCH 23 Coll 3	2.97188
CTCH 20 Coll 1	0.05	CTCH 08 Coll 1	0.05			CTCH 29 Coll 3	9.83979
CTCH 21 Coll 1	0.05	CTCH 09 Coll 1	0.05			CTCH 30 Coll 3	3.63346
CTCH 13 Coll 2	0.05	CTCH 11 Coll 1	0.208			CTCH 31 Coll 3	15.9349
CTCH 14 Coll 2	0.05	CTCH 12 Coll 1	0.05			CTCH 32 Coll 3	2.4028
CTCH 15 Coll 2	0.05	CTCH 12 Coll 2	0.05			CTCH 35 Coll 3	5.666
CTCH 16 Coll 2	0.05	CTCH 24 Coll 2	0.05			CTCH 36 Coll 3	0.894248
CTCH 17 Coll 2	0.05	CTCH 26 Coll 2	0.05
CTCH 18 Coll 2	0.05
CTCH 19 Coll 2	0.05
CTCH 20 Coll 2	0.05
CTCH 21 Coll 2	0.05
CTCH 22 Coll 2	0.05
CTCH 25 Coll 2	0.05
CTCH 27 Coll 2	0.054
CTCH 28 Coll 2	0.144
CTCH 16 Coll 3	0.05
CTCH 19 Coll 3	0.05
CTCH 25 Coll 3	0.067939
CTCH 33 Coll 3	0.05
CTCH 37 Coll 3	0.14369
CTCH 38 Coll 3	0.061846
Figure 2C - N-protein pg/ml					Figure 2C - Symptoms (s=symptom; ns=no symptom; d=deceased; neg=negative; r=recovered)
Donor ID	1st collection (n=20)	2nd collection (n=22)	3rd collection (n=20)		Donor ID	1st collection (n=20)	2nd collection (n=22)	3rd collection (n=20)
CTCH 01	4226.08	4.62	1.2375		CTCH 01	s	ns	r
CTCH 02	2811.23	#N/A	#N/A		CTCH 02	s
CTCH 03	186.14	7.41	1.2375		CTCH 03	ns	ns	r
CTCH 04	3933.59	#N/A	#N/A		CTCH 04	s-d
CTCH 05	677.47	925	1.2375		CTCH 05	ns	s	r
CTCH 06	11235.6	#N/A	#N/A		CTCH 06	ns-d
CTCH 07	154.47	72.2	1.2375		CTCH 07	ns	ns	r
CTCH 08	3349.23	#N/A	#N/A		CTCH 08	s-d
CTCH 09	3896.05	1051	#N/A		CTCH 09	ns	d
CTCH 11	6658.06	#N/A	#N/A		CTCH 11	ns - d
CTCH 12	6.26	308	1.2375		CTCH 12	ns	s	r
CTCH 13	1.2375	1.2375	#N/A		CTCH 13	neg	neg
CTCH 14	1.2375	1.2375	#N/A		CTCH 14	neg	neg
CTCH 15	1.2375	1.2375	#N/A		CTCH 15	neg	neg
CTCH 16	1.2375	1.2375	1.2375		CTCH 16	neg	neg	neg
CTCH 17	1.2375	1.2375	#N/A		CTCH 17	neg	neg
CTCH 18	1.2375	1.2375	#N/A		CTCH 18	neg	neg
CTCH 19	1.2375	1.2375	1.2375		CTCH 19	neg	neg	neg
CTCH 20	1.2375	1.2375	#N/A		CTCH 20	neg	neg
CTCH 21	1.2375	1.2375	#N/A		CTCH 21	neg	neg
CTCH 22	#N/A	1.2375	#N/A		CTCH 22		neg
CTCH 23	#N/A	1.2375	1.2375		CTCH 23		r	r
CTCH 24	#N/A	44.4	#N/A		CTCH 24		ns
CTCH 25	#N/A	1.2375	1.2375		CTCH 25		neg	neg
CTCH 26	#N/A	167	#N/A		CTCH 26		s
CTCH 27	#N/A	1.2375	#N/A		CTCH 27		neg
CTCH 28	#N/A	1.2375	1.2375		CTCH 28		neg	ns
CTCH 29	#N/A	#N/A	1.2375		CTCH 29			r
CTCH 30	#N/A	#N/A	1.2375		CTCH 30			r
CTCH 31	#N/A	#N/A	1.2375		CTCH 31			r
CTCH 32	#N/A	#N/A	1.2375		CTCH 32			r
CTCH 33	#N/A	#N/A	1.2375		CTCH 33			neg
CTCH 34	#N/A	#N/A	1.2375		CTCH 34			r
CTCH 35	#N/A	#N/A	1.2375		CTCH 35			r
CTCH 36	#N/A	#N/A	1.2375		CTCH 36			r
CTCH 37	#N/A	#N/A	1.2375		CTCH 37			neg
CTCH 38	#N/A	#N/A	1.2375		CTCH 38			neg
Figure 2D - IgG ug/ml
Donor ID	1st collection (n=20)	2nd collection (n=22)	3rd collection (n=20)
CTCH 01	0.06	13.41	137.55
CTCH 02	0.05	#N/A	#N/A
CTCH 03	0.05	0.14	5.79
CTCH 04	0.05	#N/A	#N/A
CTCH 05	0.05	0.11	11.55
CTCH 06	0.05	#N/A	#N/A
CTCH 07	0.05	0.06	3.66
CTCH 08	0.05	#N/A	#N/A
CTCH 09	0.05	0.14	#N/A
CTCH 11	0.208	#N/A	#N/A
CTCH 12	0.05	0.05	4.484
CTCH 13	0.05	0.05	#N/A
CTCH 14	0.05	0.05	#N/A
CTCH 15	0.05	0.05	#N/A
CTCH 16	0.05	0.05	0.05
CTCH 17	0.05	0.05	#N/A
CTCH 18	0.05	0.05	#N/A
CTCH 19	0.05	0.05	0.05
CTCH 20	0.05	0.05	#N/A
CTCH 21	0.05	0.05	#N/A
CTCH 22	#N/A	0.05	#N/A
CTCH 23	#N/A	0.702	2.97
CTCH 24	#N/A	0.05	#N/A
CTCH 25	#N/A	0.05	0.068
CTCH 26	#N/A	0.05	#N/A
CTCH 27	#N/A	0.054	#N/A
CTCH 28	#N/A	0.144	1.35
CTCH 29	#N/A	#N/A	9.84
CTCH 30	#N/A	#N/A	3.63
CTCH 31	#N/A	#N/A	15.93
CTCH 32	#N/A	#N/A	2.4
CTCH 33	#N/A	#N/A	0.05
CTCH 34	#N/A	#N/A	0.29
CTCH 35	#N/A	#N/A	5.67
CTCH 36	#N/A	#N/A	0.89
CTCH 37	#N/A	#N/A	0.14
CTCH 38	#N/A	#N/A	0.06

## Sheet: Figure 3
Figure 3A - N-protein pg/ml
Sample ID	PCR- (n=97)	Sample ID	Asymptomatic closed symbols n=3	Asymptomatic open symbols n=2	Sample ID	Pre-Symptomatic closed symbols n=5	Sample ID	Symptomatic closed symbols n=5	Symptomatic open symbols n=3	Sample ID	Recovered closed symbol n=9	Recovered open symbol n=7
CTCH 13 Coll 1	1.2375	CTCH 03 Coll 1	186.14		CTCH 05 Coll 1	677.47	CTCH 01 Coll 1	4226.08		CTCH 01 Coll 2		4.62
CTCH 14 Coll 1	1.2375	CTCH 07 Coll 1	154.47		CTCH 06 Coll 1	11235.6	CTCH 02 Coll 1	2811.23		CTCH 23 Coll 2	1.2375
CTCH 15 Coll 1	1.2375	CTCH 03 Coll 2		7.41	CTCH 09 Coll 1	3896.05	CTCH 04 Coll 1	3933.59		CTCH 01 Coll 3		1.2375
CTCH 16 Coll 1	1.2375	CTCH 07 Coll 2		72.2	CTCH 11 Coll 1	6658.06	CTCH 08 Coll 1	3349.23		CTCH 03 Coll 3		1.2375
CTCH 17 Coll 1	1.2375	CTCH 24 Coll 2	44.4		CTCH 12 Coll 1	6.26	CTCH 05 Coll 2		925	CTCH 05 Coll 3		1.2375
CTCH 18 Coll 1	1.2375						CTCH 09 Coll 2		1051	CTCH 07 Coll 3		1.2375
CTCH 19 Coll 1	1.2375						CTCH 12 Coll 2		308	CTCH 12 Coll 3		1.2375
CTCH 20 Coll 1	1.2375						CTCH 26 Coll 2	167		CTCH 23 Coll 3		1.2375
CTCH 21 Coll 1	1.2375									CTCH 28 Coll 3	1.2375
CTCH 13 Coll 2	1.2375									CTCH 29 Coll 3	1.2375
CTCH 14 Coll 2	1.2375									CTCH 30 Coll 3	1.2375
CTCH 15 Coll 2	1.2375									CTCH 31 Coll 3	1.2375
CTCH 16 Coll 2	1.2375									CTCH 32 Coll 3	1.2375
CTCH 17 Coll 2	1.2375									CTCH 34 Coll 3	1.2375
CTCH 18 Coll 2	1.2375									CTCH 35 Coll 3	1.2375
CTCH 19 Coll 2	1.2375									CTCH 36 Coll 3	1.2375
CTCH 20 Coll 2	1.2375
CTCH 21 Coll 2	1.2375
CTCH 22 Coll 2	1.2375
CTCH 25 Coll 2	1.2375
CTCH 27 Coll 2	1.2375
CTCH 28 Coll 2	1.2375
CTCH 16 Coll 3	1.2375
CTCH 19 Coll 3	1.2375
CTCH 25 Coll 3	1.2375
CTCH 33 Coll 3	1.2375
CTCH 37 Coll 3	1.2375
CTCH 38 Coll 3	1.2375
Pharos 1006170	1.2375
Pharos 1006171	1.2375
Pharos 1006172	1.2375
Pharos 1006173	1.2375
Pharos 1006174	1.2375
Pharos 1006175	1.2375
Pharos 1006176	1.2375
Pharos 1006177	1.2375
Pharos 1006178	1.2375
Pharos 1006179	1.2375
Pharos 1006180	1.2375
Pharos 1006181	1.2375
Pharos 1006182	1.2375
Pharos 1006183	1.2375
Pharos 1006184	1.2375
Pharos 1006185	1.2375
Pharos 1006186	1.2375
Pharos 1006187	1.2375
Pharos 1006188	1.2375
Pharos 1006189	1.2375
Pharos 1006190	1.2375
Pharos 1006191	1.2375
Pharos 1006193	1.2375
Pharos 1006194	1.2375
Pharos 1006195	1.2375
Pharos 1006196	1.2375
Pharos 1006197	1.2375
Pharos 1006198	1.2375
Pharos 1006199	1.2375
Pharos 1006200	1.2375
Pharos 1006224	1.2375
Pharos 1006225	1.2375
Pharos 1006226	1.2375
Pharos 1006227	1.2375
Pharos 1006228	1.2375
Pharos 1006229	1.2375
Pharos 1006230	1.2375
Pharos 1006231	1.2375
Pharos 1006232	1.2375
Pharos 1006201	1.319
Pharos 1006202	1.2375
Pharos 1006203	1.2375
Pharos 1006204	1.2375
Pharos 1006205	1.2375
Pharos 1006223	1.2375
Pharos 1006245	1.2375
Pharos 1006206	1.2375
Pharos 0002724	1.2375
Pharos 0002726	1.2375
Pharos 0002727	1.2375
Pharos 0002729	1.2375
Pharos 0002731	1.2375
Pharos 0002733	1.2375
Pharos 0002734	1.2375
Pharos 0002740	1.2375
Pharos 0002772	1.2375
Pharos 0002774	1.2375
Pharos 0002780	1.2375
Pharos 0002781	1.2375
Pharos 0002782	1.2375
Pharos 0002783	1.2375
Pharos 0002784	1.2375
Pharos 0002785	1.2375
Pharos 0002786	1.2375
Pharos 0002787	1.2375
Pharos 0002788	1.2375
Pharos 0002789	1.2375
Pharos 0002790	1.2375
Pharos 0002792	1.486
Figure 3B - IgG ug/ml
Sample ID	PCR- (28)	Sample ID	Asymptomatic closed symbols n=3	Asymptomatic open symbols n=2	Sample ID	Pre-Symptomatic closed symbols n=5	Sample ID	Symptomatic closed symbols n=5	Symptomatic open symbols n=3	Sample ID	Recovered closed symbol n=9	Recovered open symbol n=7	Days from PCR+
CTCH 13 Coll 1	0.05	CTCH 03 Coll 1	0.05		CTCH 05 Coll 1	0.05	CTCH 01 Coll 1	0.06		CTCH 01 Coll 2		13.41	14
CTCH 14 Coll 1	0.05	CTCH 07 Coll 1	0.05		CTCH 06 Coll 1	0.05	CTCH 02 Coll 1	0.05		CTCH 23 Coll 2	0.702		17
CTCH 15 Coll 1	0.05	CTCH 03 Coll 2		0.14	CTCH 09 Coll 1	0.05	CTCH 04 Coll 1	0.05		CTCH 01 Coll 3		137.55	31
CTCH 16 Coll 1	0.05	CTCH 07 Coll 2		0.06	CTCH 11 Coll 1	0.208	CTCH 08 Coll 1	0.05		CTCH 03 Coll 3		5.79	30
CTCH 17 Coll 1	0.05	CTCH 24 Coll 2	0.05		CTCH 12 Coll 1	0.05	CTCH 05 Coll 2		0.11	CTCH 05 Coll 3		11.55
CTCH 18 Coll 1	0.05						CTCH 09 Coll 2		0.14	CTCH 07 Coll 3		3.66
CTCH 19 Coll 1	0.05						CTCH 12 Coll 2		0.05	CTCH 12 Coll 3		4.484
CTCH 20 Coll 1	0.05						CTCH 26 Coll 2	0.05		CTCH 23 Coll 3		2.97
CTCH 21 Coll 1	0.05									CTCH 28 Coll 3	1.35		10
CTCH 13 Coll 2	0.05									CTCH 29 Coll 3	9.84		29
CTCH 14 Coll 2	0.05									CTCH 30 Coll 3	3.63		29
CTCH 15 Coll 2	0.05									CTCH 31 Coll 3	15.93		29
CTCH 16 Coll 2	0.05									CTCH 32 Coll 3	2.4		36
CTCH 17 Coll 2	0.05									CTCH 35 Coll 3	5.67		17
CTCH 18 Coll 2	0.05									CTCH 36 Coll 3	0.89		15
CTCH 19 Coll 2	0.05
CTCH 20 Coll 2	0.05
CTCH 21 Coll 2	0.05
CTCH 22 Coll 2	0.05
CTCH 25 Coll 2	0.05
CTCH 27 Coll 2	0.054
CTCH 28 Coll 2	0.144
CTCH 16 Coll 3	0.05
CTCH 19 Coll 3	0.05
CTCH 25 Coll 3	0.068
CTCH 33 Coll 3	0.05
CTCH 37 Coll 3	0.14
CTCH 38 Coll 3	0.06
Figure 3C - N-protein pg/ml
	Collection 1	Collection 2	Collection 3
CTCH 07	154.47	72.2	1.2375
CTCH 03	186.14	7.41	1.2375
CTCH 12	6.26	308	1.2375
CTCH 05	677.47	925	1.2375
CTCH 02	2811.23	#N/A	#N/A
CTCH 08	3349.23	#N/A	#N/A
CTCH 09	3896.05	1051	#N/A
CTCH 04	3933.59	#N/A	#N/A
CTCH 01	4226.08	4.62	1.2375
CTCH 11	6658.06	#N/A	#N/A
CTCH 06	11235.6	#N/A	#N/A
Figure 3D - IgG ug/ml
	Collection 1	Collection 2	Collection 3
CTCH 07	0.05	0.06	3.659
CTCH 03	0.05	0.14	5.792
CTCH 12	0.05	0.05	4.484
CTCH 05	0.05	0.11	11.554
CTCH 02	0.05	#N/A	#N/A
CTCH 08	0.05	#N/A	#N/A
CTCH 09	0.05	0.14	#N/A
CTCH 04	0.05	#N/A	#N/A
CTCH 01	0.06	13.41	137.553
CTCH 11	0.208	#N/A	#N/A
CTCH 06	0.05	#N/A	#N/A
Figure 3C - Symptoms
	Collection 1	Collection 2	Collection 3
CTCH 07	no symptoms	no symptoms	no symptoms
CTCH 03	no symptoms	no symptoms	no symptoms
CTCH 12	no symptoms	symptoms	no symptoms
CTCH 05	no symptoms	symptoms	no symptoms
CTCH 02	symptoms	#N/A	#N/A
CTCH 08	symptoms	#N/A	#N/A
CTCH 09	no symptoms	deceased	#N/A
CTCH 04	deceased	#N/A	#N/A
CTCH 01	symptoms	no symptoms	no symptoms
CTCH 11	deceased	#N/A	#N/A
CTCH 06	deceased	#N/A	#N/A
Data for Wilcoxon test - first collection only
Donor & collection	Symp code	no symptom group	Donor & collection	Symp code	symptom group
CTCH 07 c1	no symptoms	154.47	CTCH 02 c1	symptoms	2811.23
CTCH 03 c1	no symptoms	186.14	CTCH 08 c1	symptoms	3349.23
CTCH 12 c1	no symptoms	6.26	CTCH 01 c1	symptoms	4226.08
CTCH 05 c1	no symptoms	677.47	CTCH 04 c1	deceased	3933.59
CTCH 09 c1	no symptoms	3896.05	CTCH 11 c1	deceased	6658.06
			CTCH 06 c1	deceased	11235.6

## Sheet: Figure 4
Figure 4A - N-protein pg/ml
	Negative (n=104)	Day 1-7 (n=27)	Day >7 (n=3)											0	0
LeeBio T4646	0.4													0	0
LeeBio T6238	1.08658													#DIV/0!	#DIV/0!
LeeBio T6239	0.4
LeeBio T5706	0.4
LeeBio T5129	0.4
LeeBio T5544	0.4
LeeBio T5632	0.4
LeeBio T5631	0.4
LeeBio T5780	0.4
LeeBio T5717	0.4
LeeBio T5729	0.4
LeeBio T6171	0.4
LeeBio T2407	0.696706
LeeBio T6269	0.4
LeeBio T6066	0.4
LeeBio T3806	0.4
LeeBio T4970	0.4
LeeBio T1995	0.4
LeeBio T1866	0.4
LeeBio T6291	0.4
LeeBio T6292	0.4
LeeBio T6510	0.4
LeeBio T6554	0.4
LeeBio T6551	0.4
LeeBio T6014	0.4
LeeBio FT-A-069	0.4
LeeBio FT-A-074	0.4
LeeBio FT-A-076	0.4
LeeBio FT-A-086	0.4
LeeBio FT-A-117	0.4
LeeBio FT-A-122	0.63207
LeeBio FT-A-087	0.4
LeeBio FT-A-123	0.4
LeeBio FT-A-124	0.4
LeeBio FT-A-151	0.4
LeeBio FT-A-155	0.4
LeeBio FT-A-152	0.4
LeeBio FT-A-132	0.4
LeeBio FT-A-130	0.4
LeeBio FT-A-158	0.4
LeeBio ST-119	0.4
LeeBio ST-167	0.4
LeeBio ST-169	0.4
LeeBio ST-188	0.4
LeeBio ST-282	0.4
LeeBio ST-180	0.4
LeeBio ST-182	0.4
LeeBio ST-184	0.4
LeeBio ST-297	0.4
LeeBio ST-302	0.4
LeeBio ST-339	0.4
LeeBio ST-181	0.4
LeeBio ST-185	0.4
LeeBio ST-250	0.4
Pharos 1006171	0.4
Pharos 1006172	0.4
Pharos 1006174	0.4
Pharos 1006175	0.4
Pharos 1006176	0.4
Pharos 1006177	0.4
Pharos 1006178	0.4
Pharos 1006180	0.4
Pharos 1006183	0.4
Pharos 1006184	0.4
Pharos 1006185	0.4388
Pharos 1006186	0.4
Pharos 1006187	0.4698
Pharos 1006189	0.5177
Pharos 1006190	0.4
Pharos 1006191	0.4
Pharos 1006193	0.4
Pharos 1006194	0.4
Pharos 1006195	0.4
Pharos 1006196	0.4
Pharos 1006199	0.4
Pharos 1006200	0.4
Pharos 1006224	0.4
Pharos 1006225	0.4
Pharos 1006226	0.4
Pharos 1006227	0.4
Pharos 1006228	0.4
Pharos 1006229	0.4
Pharos 1006230	0.4
Pharos 1006231	0.4
Pharos 1006201	0.4
Pharos 1006202	0.4
Pharos 1006204	0.4
Pharos 1006205	0.4
Pharos 1006223	0.4
Pharos 1006245	0.4
Pharos 1006206	0.4
Pharos 2724	0.4
Pharos 2726	0.4
Pharos 2727	0.4
Pharos 2731	0.4
Pharos 2734	0.4
Pharos 2740	0.4
Pharos 2774	0.4
Pharos 2781	0.4
Pharos 2785	0.4
Pharos 2789	0.4
Pharos 2790	0.4
Pharos 2792	0.4
AD 20NOV	4.51466
AD 20NOV	0.4
AD 20NOV	4.06036
LeeBio ST134		724.247
LeeBio ST143		2906.24
LeeBio ST124		22.2795
LeeBio ST126		3443.4
LeeBio ST98		9.6945
LeeBio ST127		16568.2
LeeBio ST129		7744.9
LeeBio ST141		16549.3
LeeBio ST142		7.1712
LeeBio ST20		6.3193
LeeBio ST6		12733.2
LeeBio ST140		11.1103
LeeBio ST138		0.4
LeeBio ST139		1.0707
LeeBio ST137		10.1418
LeeBio ST9		8.0005
LeeBio ST4		87.0883
LeeBio ST2		3.3984
LeeBio ST22		30.5862
LeeBio ST5		3151.94
LeeBio ST23		158.117
LeeBio ST95		44.4499
LeeBio ST115		812.379
LeeBio ST122		67.7965
LeeBio ST8		3354.41
LeeBio ST10		1208.73
LeeBio ST96			1.74011
LeeBio ST136			570.189
LeeBio ST145			0.4
Figure 4B
Days	Saliva Housemate [N-Protein] pg/ml	DBS Housemate [N-Protein] pg/ml	DBS Housemate [IgG] μg/ml	Housemate Symptoms	Saliva Index N-Protein pg/ml	DBS Index N-Protein pg/ml	DBS Index [IgG] μg/ml
1				nd
2				nd
3	0.78	2.91	0.02	no	14151	38.3	0.01
4	4.7	16.8		no
5	121.5	10.5		yes
6	77.3	26.9	0.05	yes
7	1709.3	10	0.06	yes
8	8.6	4	0.07	yes
9	9.1	5.02	0.06	no
10	40.8	9.38	0.07	yes
11	8.7	4.5	0.08	no
12	0.6	5.8	0.09	no
14	0.3	0.7	0.23	no
22		0.2	0.5	no
29		0.4	1.27	no		0.4	0.37
Figure 4C
	Ct (Saliva)	Saliva N-Protein pg/ml	DBS N-Protein pg/ml		Log2 Transform Saliva N-Protein	Log2 Transform DBS N-Protein		Correlation Ct- Log2(Saliva)	Correlation Ct-Log2(DBS)	Correlation Saliva-DBS
HM 201111	27.34	0.78	2.91		-0.358454	1.54102		-0.821959	-0.856735	0.768266
HM 201112	25.88	4.7	16.8		2.23266	4.07039
HM 201113	22.92	121.5	10.5		6.92481	3.39232
HM 201114	23.63	77.3	26.9		6.2724	4.74953
HM 201115	25.99	1709.3	10		10.7392	3.32193
HM 201116	25.88	8.6	4		3.10434	2
HM 201117	24.49	9.1	5.02		3.18587	2.32769
HM 201118	25.21	40.8	9.38		5.3505	3.22959
HM 201119	26.7	8.7	4.5		3.12102	2.16993
HM 201120	29.1	0.6	5.8		-0.736966	2.53605
HM 201122	35.6	0.3	0.7		-1.73697	-0.514573
IDX 201111	15.5848	14151.5	38.3		13.7887	5.25927
Figure 4D
	Days	Saliva N-Protein pg/ml	Saliva PCR CT (N)	Symptoms
	1	nd	nd	nd
	2	nd	nd	nd
HM 201111	3	0.78	27.34	no
HM 201112	4	4.7	25.88	no
HM 201113	5	121.5	22.92	yes
HM 201114	6	77.3	23.63	yes
HM 201115	7	1709.3	25.99	yes
HM 201116	8	8.6	25.88	yes
HM 201117	9	9.1	24.49	no
HM 201118	10	40.8	25.21	yes
HM 201119	11	8.7	26.7	no
HM 201120	12	0.6	29.1	no
HM 201122	14	0.3	35.6	no
IDX 201111	3	14151.5	15.5848

## Sheet: SI Fig 1A
Covid Negative Samples			Covid Positive Samples
Sample ID	N-Protein pg/ml		Sample ID	N-Protein pg/ml
HMN396837	0.396		D000072241	39.3234
HMN396838	0.396		D000072239	285.337
HMN396839	0.396		D000072234	806.182
HMN396840	0.396		D000072236	24.7067
HMN396841	0.396		D000072233	0.396
HMN396842	0.396		D000072240	13.7165
HMN396843	0.396		D000072248	177.357
HMN396844	0.396		D000072242	20.7176
HMN396845	0.396		D000072220	2.97685
HMN396846	0.396		D000072243	76.5026
HMN396847	0.396		D000072235	8200.58
HMN396848	0.396		D000072246	6631.53
HMN396849	0.396		D000072219	7.07112
HMN396850	0.396		D000072232	5181.62
HMN396851	0.396		D000072229	8.33283
HMN396852	0.396		D000072237	232.622
HMN396853	0.396		D000072227	1.38349
HMN396854	0.396		D000072238	482.099
HMN396855	0.396		D000072249	276.531
HMN396856	0.396		D000072247	235.539
HMN396857	0.396		JN740 d1	8413
HMN396858	0.396		JN741 d1	69.3
HMN396859	0.396		JN742 d7	437
HMN396860	0.396		JN746 d2	58127
HMN396861	0.396		JN748 d1	77.5
HMN396862	0.396		JN749 d2	9.7854
HMN396863	0.396		JN758 d1	7224.85
HMN396864	0.396		JN759 d1	689.466
HMN396865	0.396		JN761 d1	12144
HMN396866	0.396		JN763 d5	24.5869
HMN397057	0.396		JN764 d1	111
HMN397058	0.396		JN765 d3	35564
HMN397059	0.396		JN771 d2	69.1454
HMN397060	0.396		JN774 d1	171.975
HMN397061	0.396		JN777 d1	168.482
HMN397062	0.396		JN781 d1	724.196
HMN397063	0.396		JN782 d4	268.115
HMN397064	0.396		JN783 d1	220.871
HMN397065	0.396		JN785 d1	84.0643
HMN397066	0.396		JN791 d1	253.591
HMN397067	0.396
HMN397068	0.396
HMN397069	0.396
HMN397070	0.396
HMN397071	0.396
HMN397072	0.396
HMN397073	0.396
HMN397074	0.396
HMN397075	0.396
HMN397076	0.396
HMN397077	0.396
HMN397078	0.396
HMN397079	0.396
HMN397080	0.396
HMN397081	0.396
HMN397082	0.396
HMN397083	0.396
HMN397084	0.396
HMN397085	0.396
HMN397086	0.396
HMN397037	0.396
HMN397038	0.396
HMN397039	0.396
HMN397040	0.396
HMN397041	0.396
HMN397042	0.396
HMN397043	0.396
HMN397044	0.396
HMN397045	0.396
HMN397046	0.396
HMN397047	0.396
HMN397048	0.396
HMN397049	0.396
HMN397050	0.396
HMN397051	0.396
HMN397052	0.396
HMN397053	0.396
HMN397054	0.396
HMN397055	0.396
HMN397056	0.396
HMN396867	0.396
HMN396868	0.396
HMN396869	0.396
HMN396870	0.396
HMN396871	0.396
HMN396872	0.396
HMN396873	0.396
HMN396874	0.396
HMN396875	0.396
HMN396876	0.396
HMN396877	0.396
HMN396878	0.396
HMN396879	0.396
HMN396880	0.396
HMN396881	0.396
HMN396882	0.396
HMN396883	0.396
HMN396884	0.396
HMN396885	0.396
HMN396886	0.396
ROC Analysis from Graphpad Prism (version 8.4.0 (671))						Youden Index
	Sensitivity%	95% CI	Specificity%	95% CI	Likelihood ratio	J Statistic	Max	Cutoff
> 0.8900	97.5	87.12% to 99.87%	100	96.30% to 100.0%		97.5	97.5	> 0.8900
> 2.180	95	83.50% to 99.11%	100	96.30% to 100.0%		95
> 5.025	92.5	80.14% to 97.42%	100	96.30% to 100.0%		92.5
> 7.700	90	76.95% to 96.04%	100	96.30% to 100.0%		90
> 9.060	87.5	73.89% to 94.54%	100	96.30% to 100.0%		87.5
> 11.76	85	70.93% to 92.94%	100	96.30% to 100.0%		85
> 17.22	82.5	68.05% to 91.25%	100	96.30% to 100.0%		82.5
> 22.66	80	65.24% to 89.50%	100	96.30% to 100.0%		80
> 24.65	77.5	62.50% to 87.68%	100	96.30% to 100.0%		77.5
> 32.02	75	59.81% to 85.81%	100	96.30% to 100.0%		75
> 54.24	72.5	57.17% to 83.89%	100	96.30% to 100.0%		72.5
> 69.23	70	54.57% to 81.93%	100	96.30% to 100.0%		70
> 72.90	67.5	52.02% to 79.92%	100	96.30% to 100.0%		67.5
> 77.00	65	49.51% to 77.87%	100	96.30% to 100.0%		65
> 80.78	62.5	47.03% to 75.78%	100	96.30% to 100.0%		62.5
> 97.53	60	44.60% to 73.65%	100	96.30% to 100.0%		60
> 139.7	57.5	42.20% to 71.49%	100	96.30% to 100.0%		57.5
> 170.2	55	39.83% to 69.29%	100	96.30% to 100.0%		55
> 174.7	52.5	37.50% to 67.06%	100	96.30% to 100.0%		52.5
> 199.1	50	35.20% to 64.80%	100	96.30% to 100.0%		50
> 226.7	47.5	32.94% to 62.50%	100	96.30% to 100.0%		47.5
> 234.1	45	30.71% to 60.17%	100	96.30% to 100.0%		45
> 244.6	42.5	28.51% to 57.80%	100	96.30% to 100.0%		42.5
> 260.9	40	26.35% to 55.40%	100	96.30% to 100.0%		40
> 272.3	37.5	24.22% to 52.97%	100	96.30% to 100.0%		37.5
> 280.9	35	22.13% to 50.49%	100	96.30% to 100.0%		35
> 361.2	32.5	20.08% to 47.98%	100	96.30% to 100.0%		32.5
> 459.6	30	18.07% to 45.43%	100	96.30% to 100.0%		30
> 585.8	27.5	16.11% to 42.83%	100	96.30% to 100.0%		27.5
> 706.8	25	14.19% to 40.19%	100	96.30% to 100.0%		25
> 765.2	22.5	12.32% to 37.50%	100	96.30% to 100.0%		22.5
> 2994	20	10.50% to 34.76%	100	96.30% to 100.0%		20
> 5907	17.5	8.745% to 31.95%	100	96.30% to 100.0%		17.5
> 6928	15	7.061% to 29.07%	100	96.30% to 100.0%		15
> 7713	12.5	5.460% to 26.11%	100	96.30% to 100.0%		12.5
> 8307	10	3.958% to 23.05%	100	96.30% to 100.0%		10
> 10279	7.5	2.584% to 19.86%	100	96.30% to 100.0%		7.5
> 23854	5	0.8884% to 16.50%	100	96.30% to 100.0%		5
> 46846	2.5	0.1282% to 12.88%	100	96.30% to 100.0%		2.5

## Sheet: SI Fig 1B
Covid Negative Samples			Covid Positive Samples
Sample ID	N-Protein pg/ml		Sample ID	N-Protein pg/ml
13 Coll 1	1.2375		01 Coll 1	4226.08
14 Coll 1	1.2375		02 Coll 1	2811.23
15 Coll 1	1.2375		03 Coll 1	186.144
16 Coll 1	1.2375		04 Coll 1	3933.59
17 Coll 1	1.2375		05 Coll 1	677.47
18 Coll 1	1.2375		06 Coll 1	11235.6
19 Coll 1	1.2375		07 Coll 1	154.474
20 Coll 1	1.2375		08 Coll 1	3349.23
21 Coll 1	1.2375		09 Coll 1	3896.05
13 Coll 2	1.2375		11 Coll 1	6658.06
14 Coll 2	1.2375		12 Coll 1	6.26036
15 Coll 2	1.2375		12 Coll 2	308.187
16 Coll 2	1.2375		24 Coll 2	44.4121
17 Coll 2	1.2375		26 Coll 2	166.62
18 Coll 2	1.2375		01 Coll 2	4.61592
19 Coll 2	1.2375		03 Coll 2	7.40614
20 Coll 2	1.2375		05 Coll 2	925.332
21 Coll 2	1.2375		07 Coll 2	72.1987
22 Coll 2	1.2375		09 Coll 2	1050.94
25 Coll 2	1.2375		28 Coll 3	1.2375
27 Coll 2	1.2375		34 Coll 3	1.2375
28 Coll 2	1.2375		QIDX111120	38.3
16 Coll 3	1.2375		HM111320	10.5
19 Coll 3	1.2375
25 Coll 3	1.2375
33 Coll 3	1.2375
37 Coll 3	1.2375
38 Coll 3	1.2375
Pharos 1006170	1.2375
Pharos 1006171	1.2375
Pharos 1006172	1.2375
Pharos 1006173	1.2375
Pharos 1006174	1.2375
Pharos 1006175	1.2375
Pharos 1006176	1.2375
Pharos 1006177	1.2375
Pharos 1006178	1.2375
Pharos 1006179	1.2375
Pharos 1006180	1.2375
Pharos 1006181	1.2375
Pharos 1006182	1.2375
Pharos 1006183	1.2375
Pharos 1006184	1.2375
Pharos 1006185	1.2375
Pharos 1006186	1.2375
Pharos 1006187	1.2375
Pharos 1006188	1.2375
Pharos 1006189	1.2375
Pharos 1006190	1.2375
Pharos 1006191	1.2375
Pharos 1006193	1.2375
Pharos 1006194	1.2375
Pharos 1006195	1.2375
Pharos 1006196	1.2375
Pharos 1006197	1.2375
Pharos 1006198	1.2375
Pharos 1006199	1.2375
Pharos 1006200	1.2375
Pharos 1006224	1.2375
Pharos 1006225	1.2375
Pharos 1006226	1.2375
Pharos 1006227	1.2375
Pharos 1006228	1.2375
Pharos 1006229	1.2375
Pharos 1006230	1.2375
Pharos 1006231	1.2375
Pharos 1006232	1.2375
Pharos 1006201	1.319
Pharos 1006202	1.2375
Pharos 1006203	1.2375
Pharos 1006204	1.2375
Pharos 1006205	1.2375
Pharos 1006223	1.2375
Pharos 1006245	1.2375
Pharos 1006206	1.2375
Pharos 0002724	1.2375
Pharos 0002726	1.2375
Pharos 0002727	1.2375
Pharos 0002729	1.2375
Pharos 0002731	1.2375
Pharos 0002733	1.2375
Pharos 0002734	1.2375
Pharos 0002740	1.2375
Pharos 0002772	1.2375
Pharos 0002774	1.2375
Pharos 0002780	1.2375
Pharos 0002781	1.2375
Pharos 0002782	1.2375
Pharos 0002783	1.2375
Pharos 0002784	1.2375
Pharos 0002785	1.2375
Pharos 0002786	1.2375
Pharos 0002787	1.2375
Pharos 0002788	1.2375
Pharos 0002789	1.2375
Pharos 0002790	1.2375
Pharos 0002792	1.486
ROC Analysis from Graphpad Prism (version 8.4.0 (671))						Youden Index
	Sensitivity%	95% CI	Specificity%	95% CI	Likelihood ratio	J Statistic	Max	Cutoff
> 1.278	58.33	42.20% to 72.86%	97.94	92.79% to 99.63%	28.29	56.27		> 3.051
> 1.403	58.33	42.20% to 72.86%	98.97	94.39% to 99.95%	56.58	57.3
> 3.051	58.33	42.20% to 72.86%	100	96.19% to 100.0%		58.33	58.33
> 5.438	55.56	39.58% to 70.46%	100	96.19% to 100.0%		55.56
> 6.833	52.78	37.01% to 68.01%	100	96.19% to 100.0%		52.78
> 8.953	50	34.47% to 65.53%	100	96.19% to 100.0%		50
> 24.40	47.22	31.99% to 62.99%	100	96.19% to 100.0%		47.22
> 41.36	44.44	29.54% to 60.42%	100	96.19% to 100.0%		44.44
> 58.31	41.67	27.14% to 57.80%	100	96.19% to 100.0%		41.67
> 113.3	38.89	24.78% to 55.14%	100	96.19% to 100.0%		38.89
> 160.5	36.11	22.48% to 52.42%	100	96.19% to 100.0%		36.11
> 176.4	33.33	20.21% to 49.67%	100	96.19% to 100.0%		33.33
> 247.2	30.56	18.00% to 46.86%	100	96.19% to 100.0%		30.56
> 492.8	27.78	15.85% to 43.99%	100	96.19% to 100.0%		27.78
> 801.4	25	13.75% to 41.07%	100	96.19% to 100.0%		25
> 988.1	22.22	11.72% to 38.08%	100	96.19% to 100.0%		22.22
> 1931	19.44	9.753% to 35.03%	100	96.19% to 100.0%		19.44
> 3080	16.67	7.870% to 31.89%	100	96.19% to 100.0%		16.67
> 3623	13.89	6.082% to 28.66%	100	96.19% to 100.0%		13.89
> 3915	11.11	4.407% to 25.31%	100	96.19% to 100.0%		11.11
> 4080	8.333	2.875% to 21.83%	100	96.19% to 100.0%		8.333
> 5442	5.556	0.9871% to 18.14%	100	96.19% to 100.0%
> 8947	2.778	0.1425% to 14.17%	100	96.19% to 100.0%

## Sheet: SI Fig 1C
Covid Negative Samples			Covid Positive Samples
Sample ID	N-Protein pg/ml		Sample ID	N-Protein pg/ml
LeeBio T4646	0.4		LeeBio ST134	724.247
LeeBio T6238	1.08658		LeeBio ST143	2906.24
LeeBio T6239	0.4		LeeBio ST124	22.2795
LeeBio T5706	0.4		LeeBio ST126	3443.4
LeeBio T5129	0.4		LeeBio ST98	9.6945
LeeBio T5544	0.4		LeeBio ST127	16568.2
LeeBio T5632	0.4		LeeBio ST129	7744.9
LeeBio T5631	0.4		LeeBio ST141	16549.3
LeeBio T5780	0.4		LeeBio ST142	7.1712
LeeBio T5717	0.4		LeeBio ST20	6.3193
LeeBio T5729	0.4		LeeBio ST6	12733.2
LeeBio T6171	0.4		LeeBio ST140	11.1103
LeeBio T2407	0.696706		LeeBio ST138	0.4
LeeBio T6269	0.4		LeeBio ST139	1.0707
LeeBio T6066	0.4		LeeBio ST137	10.1418
LeeBio T3806	0.4		LeeBio ST9	8.0005
LeeBio T4970	0.4		LeeBio ST4	87.0883
LeeBio T1995	0.4		LeeBio ST2	3.3984
LeeBio T1866	0.4		LeeBio ST22	30.5862
LeeBio T6291	0.4		LeeBio ST5	3151.94
LeeBio T6292	0.4		LeeBio ST23	158.117
LeeBio T6510	0.4		LeeBio ST95	44.4499
LeeBio T6554	0.4		LeeBio ST115	812.379
LeeBio T6551	0.4		LeeBio ST122	67.7965
LeeBio T6014	0.4		LeeBio ST8	3354.41
LeeBio FT-A-069	0.4		LeeBio ST10	1208.73
LeeBio FT-A-074	0.4		LeeBio ST96	1.74011
LeeBio FT-A-076	0.4		LeeBio ST136	570.189
LeeBio FT-A-086	0.4		LeeBio ST145	0.4
LeeBio FT-A-117	0.4		QIDX111120	14151
LeeBio FT-A-122	0.63207		HM111320	121.518
LeeBio FT-A-087	0.4
LeeBio FT-A-123	0.4
LeeBio FT-A-124	0.4
LeeBio FT-A-151	0.4
LeeBio FT-A-155	0.4
LeeBio FT-A-152	0.4
LeeBio FT-A-132	0.4
LeeBio FT-A-130	0.4
LeeBio FT-A-158	0.4
LeeBio ST-119	0.4
LeeBio ST-167	0.4
LeeBio ST-169	0.4
LeeBio ST-188	0.4
LeeBio ST-282	0.4
LeeBio ST-180	0.4
LeeBio ST-182	0.4
LeeBio ST-184	0.4
LeeBio ST-297	0.4
LeeBio ST-302	0.4
LeeBio ST-339	0.4
LeeBio ST-181	0.4
LeeBio ST-185	0.4
LeeBio ST-250	0.4
Pharos 1006171	0.4
Pharos 1006172	0.4
Pharos 1006174	0.4
Pharos 1006175	0.4
Pharos 1006176	0.4
Pharos 1006177	0.4
Pharos 1006178	0.4
Pharos 1006180	0.4
Pharos 1006183	0.4
Pharos 1006184	0.4
Pharos 1006185	0.4388
Pharos 1006186	0.4
Pharos 1006187	0.4698
Pharos 1006189	0.5177
Pharos 1006190	0.4
Pharos 1006191	0.4
Pharos 1006193	0.4
Pharos 1006194	0.4
Pharos 1006195	0.4
Pharos 1006196	0.4
Pharos 1006199	0.4
Pharos 1006200	0.4
Pharos 1006224	0.4
Pharos 1006225	0.4
Pharos 1006226	0.4
Pharos 1006227	0.4
Pharos 1006228	0.4
Pharos 1006229	0.4
Pharos 1006230	0.4
Pharos 1006231	0.4
Pharos 1006201	0.4
Pharos 1006202	0.4
Pharos 1006204	0.4
Pharos 1006205	0.4
Pharos 1006223	0.4
Pharos 1006245	0.4
Pharos 1006206	0.4
Pharos 2724	0.4
Pharos 2726	0.4
Pharos 2727	0.4
Pharos 2731	0.4
Pharos 2734	0.4
Pharos 2740	0.4
Pharos 2774	0.4
Pharos 2781	0.4
Pharos 2785	0.4
Pharos 2789	0.4
Pharos 2790	0.4
Pharos 2792	0.4
AD 20NOV	4.515
AD 20NOV	0.4
AD 20NOV	4.06
ROC Analysis from Graphpad Prism (version 8.4.0 (671))						Youden Index
	Sensitivity%	95% CI	Specificity%	95% CI	Likelihood ratio	J Statistic	Max	Cutoff
> 0.4195	93.55	79.28% to 98.85%	92.45	85.81% to 96.13%	12.4	86		> 0.8840
> 0.4545	93.55	79.28% to 98.85%	93.4	86.99% to 96.76%	14.17	86.95
> 0.4940	93.55	79.28% to 98.85%	94.34	88.20% to 97.38%	16.53	87.89
> 0.5750	93.55	79.28% to 98.85%	95.28	89.43% to 97.97%	19.83	88.83
> 0.6645	93.55	79.28% to 98.85%	96.23	90.70% to 98.52%	24.79	89.78
> 0.8840	93.55	79.28% to 98.85%	97.17	92.01% to 99.23%	33.05	90.72	90.72
> 1.079	90.32	75.10% to 96.65%	97.17	92.01% to 99.23%	31.91	87.49
> 1.414	90.32	75.10% to 96.65%	98.11	93.38% to 99.66%	47.87	88.43
> 2.569	87.1	71.15% to 94.87%	98.11	93.38% to 99.66%	46.16	85.21
> 3.729	83.87	67.37% to 92.91%	98.11	93.38% to 99.66%	44.45	81.98
> 4.288	83.87	67.37% to 92.91%	99.06	94.85% to 99.95%	88.9	82.93
> 5.417	83.87	67.37% to 92.91%	100	96.50% to 100.0%		83.87
> 6.745	80.65	63.72% to 90.81%	100	96.50% to 100.0%		80.65
> 7.586	77.42	60.19% to 88.60%	100	96.50% to 100.0%		77.42
> 8.848	74.19	56.75% to 86.30%	100	96.50% to 100.0%		74.19
> 9.919	70.97	53.41% to 83.90%	100	96.50% to 100.0%		70.97
> 10.63	67.74	50.14% to 81.43%	100	96.50% to 100.0%		67.74
> 16.70	64.52	46.95% to 78.88%	100	96.50% to 100.0%		64.52
> 26.43	61.29	43.82% to 76.27%	100	96.50% to 100.0%		61.29
> 37.52	58.06	40.77% to 73.58%	100	96.50% to 100.0%		58.06
> 56.12	54.84	37.77% to 70.84%	100	96.50% to 100.0%		54.84
> 77.44	51.61	34.84% to 68.03%	100	96.50% to 100.0%		51.61
> 104.3	48.39	31.97% to 65.16%	100	96.50% to 100.0%		48.39
> 139.8	45.16	29.16% to 62.23%	100	96.50% to 100.0%		45.16
> 364.2	41.94	26.42% to 59.23%	100	96.50% to 100.0%		41.94
> 647.2	38.71	23.73% to 56.18%	100	96.50% to 100.0%		38.71
> 768.3	35.48	21.12% to 53.05%	100	96.50% to 100.0%		35.48
> 1011	32.26	18.57% to 49.86%	100	96.50% to 100.0%		32.26
> 2057	29.03	16.10% to 46.59%	100	96.50% to 100.0%		29.03
> 3029	25.81	13.70% to 43.25%	100	96.50% to 100.0%		25.81
> 3253	22.58	11.40% to 39.81%	100	96.50% to 100.0%		22.58
> 3399	19.35	9.187% to 36.28%	100	96.50% to 100.0%		19.35
> 5594	16.13	7.093% to 32.63%	100	96.50% to 100.0%		16.13
> 10239	12.9	5.134% to 28.85%	100	96.50% to 100.0%		12.9
> 13442	9.677	3.346% to 24.90%	100	96.50% to 100.0%		9.677
> 15350	6.452	1.146% to 20.72%	100	96.50% to 100.0%		6.452
> 16559	3.226	0.1655% to 16.19%	100	96.50% to 100.0%		3.226

## Sheet: SI Fig 2
	Date sample collected
	Patient 1	Patient 2	Patient 3	Patient 4	Patient 5	Patient 6	Patient 7	Patient 8	Patient 9	Patient 10	Patient 11	Patient 12	Patient 13	Patient 14	Patient 15	Patient 16
	2020-03-30	2020-03-31	2020-03-31	2020-04-01	2020-04-08	2020-04-09	2020-04-09	2020-04-14	2020-04-20	2020-04-22	2020-04-29	2020-05-07	2020-05-11	2020-05-12	2020-05-19	2020-05-28
	2020-03-31	2020-04-01	2020-04-01	2020-04-02	2020-04-09	2020-04-11	2020-04-14	2020-04-16	2020-04-21	2020-04-23	2020-04-30	2020-05-08	2020-05-12	2020-05-13	2020-05-20	2020-05-29
	2020-04-01	2020-04-02	2020-04-02	2020-04-03	2020-04-11	2020-04-14	2020-04-15	2020-04-20	2020-04-22	2020-04-24	2020-05-04	2020-05-11	2020-05-13	2020-05-14	2020-05-22	2020-05-31
	2020-04-02	2020-04-03	2020-04-03	2020-04-06	2020-04-14	2020-04-15	2020-04-16	2020-04-22	2020-04-23	2020-04-27	2020-05-05	2020-05-12	2020-05-14	2020-05-15	2020-05-23	2020-06-15
	2020-04-03	2020-04-06	2020-04-06	2020-04-07	2020-04-16	2020-04-16	2020-04-17	2020-04-23	2020-04-24	2020-04-28	2020-05-06	2020-05-13	2020-05-15	2020-05-18	2020-05-24	2020-06-17
	2020-04-06	2020-04-08	2020-04-08	2020-04-08	2020-04-17	2020-04-17	2020-04-20	2020-04-24		2020-04-29	2020-05-07	2020-05-14	2020-05-18	2020-05-19	2020-05-25
	2020-04-08	2020-04-09	2020-04-09	2020-04-09	2020-04-20	2020-04-20	2020-04-21			2020-04-30	2020-05-08	2020-05-15	2020-05-19	2020-05-20	2020-05-26
	2020-04-09	2020-04-11	2020-04-11	2020-04-14	2020-04-21	2020-04-21	2020-04-22			2020-05-08	2020-05-11	2020-05-18	2020-05-20	2020-05-21	2020-05-28
	2020-04-11	2020-04-14	2020-04-14	2020-04-16	2020-04-22	2020-04-22	2020-04-23			2020-05-11	2020-05-12	2020-05-19	2020-05-21	2020-05-22	2020-05-29
	2020-04-14	2020-04-17	2020-04-15	2020-04-17	2020-04-23	2020-04-23	2020-04-24			2020-05-12	2020-05-13		2020-05-22	2020-05-23	2020-05-31
	2020-04-20	2020-04-20	2020-04-16		2020-04-24	2020-04-24	2020-04-27			2020-05-13	2020-05-14		2020-05-23	2020-05-24	2020-06-02
	2020-04-21	2020-04-21	2020-04-17		2020-04-27	2020-04-27	2020-04-28			2020-05-14	2020-05-15		2020-05-24	2020-05-25
	2020-04-22	2020-04-22	2020-04-20		2020-04-29	2020-04-29	2020-04-29			2020-05-14	2020-05-18		2020-05-25	2020-05-26
	2020-04-24	2020-04-23	2020-04-21		2020-05-18		2020-04-30						2020-05-26	2020-05-27
	2020-04-27	2020-04-24	2020-04-22				2020-05-04						2020-05-27	2020-05-28
		2020-04-27	2020-04-23				2020-05-05						2020-05-28	2020-05-29
		2020-04-29	2020-04-24				2020-05-06						2020-05-29	2020-05-31
			2020-04-27				2020-05-08						2020-05-31	2020-06-02
			2020-04-29				2020-05-11						2020-06-02	2020-06-03
							2020-05-12						2020-06-03	2020-06-04
													2020-06-04	2020-06-05
													2020-06-05	2020-06-08
													2020-06-08	2020-06-09
													2020-06-09	2020-06-10
													2020-06-10	2020-06-16
													2020-06-16	2020-06-17
													2020-06-17
	IgG ug/ml
	Patient 1	Patient 2	Patient 3	Patient 4	Patient 5	Patient 6	Patient 7	Patient 8	Patient 9	Patient 10	Patient 11	Patient 12	Patient 13	Patient 14	Patient 15	Patient 16
	0.188	2.69	0.724	1.558	0.061	0.031	0.06	0.542	0.106	0.0919194	0.028	0.384904	0.0590942	0.0573089	0.580065	0.342146
	0.314	9.019	0.622	2.031	0.086	0.185	0.057	1.585	0.166	0.0682481	0.031	0.391252	0.14565	0.0296626	0.933792	0.464544
	0.632	22.27	0.628	4.25	0.04	4.331	0.063	13.343	0.391	0.0778143	0.029	0.294958	0.259908	0.041169	8.81254	1.07048
	1.037	46.224	0.584	10.558	0.053	10.076	0.064	31.952	1.27229	0.077325	0.0660222	0.359972	1.49215	0.0381957	17.4293	38.263
	1.608	103.686	3.95	11.493	0.102	14.692	0.076	83.3637		0.0942128	0.0792614	0.684497	4.73391	0.0193299	35.5884	33.0092
	2.42	119.6	20.24	14.322	0.123	24.924	0.229	85.9511		0.119295	0.0827724	0.921716	65.5474	0.0612756	38.7165
	2.935	123.254	27.175	17.528	0.564	70.225	0.256			0.172294	0.0789099	1.85906	118.14	0.0416202	30.4817
	2.063	129.263	38.094	26.329	0.886	70.316	0.323			8.64375	0.131686	12.526	202.527	0.0289151	39.5475
	2.613	127.049	37.295	27.829	1.601	75.615	0.871452			12.9163	0.167285	24.8475	168.925	0.0446699	48.8683
	2.562	73.965	37.808	12.805	2.05933	0	1.36367			17.9938	0.123384		130.496	0.356035	34.5023
	2.797	75.194	31.9		755.283	183.511	2.93272			12.8703	0.157756		156.679	0.436041	37.4568
	2.668	70.815	27.247		9.96233	105.712	2.85235			8.72119	0.0102704		201.663	0.63547
	2.861	65.491	28.679		7.40736	115.233	3.59204			8.72119	0.786104		183.73	0.73781
	4.33577	117.227	38.401				4.21464						364.594	0.667721
	4.63784	164.235	40.525				2.70977						220.559	0.478654
		99.5858	61.638				2.89528						320.125	0.413707
		138.45	62.846				2.52765						238.183	0.714263
			69.1246				3.47539						214.069	0.778076
							5.28721						492.101	0.741339
							4.34825							0.768974
													310.194	0.576779
													587.367	0.486788
														0.366357
													558.333	0.513602
													840.496	0.324409
													841.621	0
	NP pg/ml
	Patient 1	Patient 2	Patient 3	Patient 4	Patient 5	Patient 6	Patient 7	Patient 8	Patient 9	Patient 10	Patient 11	Patient 12	Patient 13	Patient 14	Patient 15	Patient 16
	8413	69.3		77.5	689.466	12144	111			171.975	168.482	724.196		220.871	84.0643	253.591
				50.5	5779.9	7924.53		35564	69.1454	203.985	72.1397			266.58	9.09683	13.2236
										704.062	495.422			227.961	1.14625	40.0171
		25.45		14				0.01	1.02433		432.064		268.115	309.39	0.877244
		7.97	437	11		9.65576	56.2	0.0203896			397.967	451.114		803.03	0.663148
	329		291	10.2		7.17646		1.32446			509.349	143.742			0.0502892
	220		254	10.2								34.4425	19.483		0.208776
		1.58	173	5.28			0.923			52.7184	209.315		6.08092		0.111975
		0.699	86.1			NaN	0.0337097			9.72448	155.278	9.70081	2.58652	763.726	0.0116738
	61	0.009	77.6		10.5289	0	0.0697471			6.47906	79.8741		1.62708	698.65	0.01
	19.1		66.2		7.97935	0.641353	0.164103				55.2313		0.890648		0.01
	14.6		61.4		5.27637	0.412335	0.00456322			2.72013			0.645495	606.659
	17.1				3.34765	0.0513697				2.72013	1.24566		0.361309	346.353
	1.58063												0.106295	179.73
	1.22115		32.9										0.0684221	175.129
			1.99296											195.432
			3.42468											223.046
			1.96696											70.109
			1.99095											39.3174
														34.7088
														29.1716
														36.7196
														12.8452
														7.38925
														1.95013
														1.50801

[truncated: 5 more sheets: SI Fig 3, SI Fig 4, SI Fig 5, SuppFig 6, CTCH Characteristics]
